# Supplementary material for: The single-cell transcriptomic atlas and RORA-mediated 3D epigenomic remodeling in driving corneal epithelial differentiation
Source: Nat Commun. 2024 Jan 4;15:256. doi: 10.1038/s41467-023-44471-w (PMC10766623; doi:10.1038/s41467-023-44471-w)
Supplement: Supplementary file 4 — Source Data [file 41467_2023_44471_MOESM4_ESM.xlsx]

## Sheet: Fig. 3d
		DAPI	EdU	ratio
pCDH	1	577	236	0.409012
	2	537	244	0.454376
	3	611	273	0.446809
	4	563	267	0.474245
	5	614	293	0.477199
	6	565	228	0.40354
	average			0.444197
RORA-OE	1	442	129	0.291855
	2	393	125	0.318066
	3	475	129	0.271579
	4	397	102	0.256927
	5	339	97	0.286136
	6	419	124	0.295943
	average			0.286751
PITX1-OE	1	190	24	0.126316
	2	148	22	0.148649
	3	74	12	0.162162
	4	101	16	0.158416
	5	132	18	0.136364
	6	168	20	0.119048
	average			0.141826

## Sheet: Fig. 3k
Sample names	Target genes	Relative expression level
control-1	PITX1	0.000550649
control-2	PITX1	0.000599189
control-3	PITX1	0.000624965
RORA-OE-1	PITX1	0.00288011
RORA-OE-2	PITX1	0.00330445
RORA-OE-3	PITX1	0.00365632
control-1	RORA	0.00421629
control-2	RORA	0.0037839
control-3	RORA	0.00484237
PITX1-OE-1	RORA	0.00385707
PITX1-OE-2	RORA	0.0032096
PITX1-OE-3	RORA	0.00303095

## Sheet: Fig. 3l
Sample names	Target genes	Relative expression level
control+DMSO-1	KRT3	4.13323e-05
control+DMSO-2	KRT3	2.61876e-05
control+DMSO-3	KRT3	5.25019e-05
control+SR3335-1	KRT3	9.17918e-08
control+SR3335-2	KRT3	1.8245e-06
control+SR3335-3	KRT3	2.36433e-06
PITX1-OE+DMSO-1	KRT3	0.00033031
PITX1-OE+DMSO-2	KRT3	0.000160335
PITX1-OE+DMSO-3	KRT3	0.00018006
PITX1-OE+SR3335-1	KRT3	8.25518e-06
PITX1-OE+SR3335-2	KRT3	8.95611e-06
PITX1-OE+SR3335-3	KRT3	1.77885e-05
control+DMSO-1	KRT12	0.000486601
control+DMSO-2	KRT12	0.000404875
control+DMSO-3	KRT12	0.000568658
control+SR3335-1	KRT12	0.000173135
control+SR3335-2	KRT12	0.000134119
control+SR3335-3	KRT12	0.00014879
PITX1-OE+DMSO-1	KRT12	0.00124181
PITX1-OE+DMSO-2	KRT12	0.000994692
PITX1-OE+DMSO-3	KRT12	0.00102216
PITX1-OE+SR3335-1	KRT12	0.000411638
PITX1-OE+SR3335-2	KRT12	0.000507451
PITX1-OE+SR3335-3	KRT12	0.000484141
control+DMSO-1	KRT24	0.00437797
control+DMSO-2	KRT24	0.00450841
control+DMSO-3	KRT24	0.00553916
control+SR3335-1	KRT24	7.46344e-05
control+SR3335-2	KRT24	4.63829e-05
control+SR3335-3	KRT24	5.55448e-05
PITX1-OE+DMSO-1	KRT24	0.0190918
PITX1-OE+DMSO-2	KRT24	0.0163197
PITX1-OE+DMSO-3	KRT24	0.0106526
PITX1-OE+SR3335-1	KRT24	0.00130844
PITX1-OE+SR3335-2	KRT24	0.0015992
PITX1-OE+SR3335-3	KRT24	0.00124987
control+DMSO-1	CLU	0.00380891
control+DMSO-2	CLU	0.00303825
control+DMSO-3	CLU	0.00381159
control+SR3335-1	CLU	0.00477525
control+SR3335-2	CLU	0.00410473
control+SR3335-3	CLU	0.00443767
PITX1-OE+DMSO-1	CLU	0.0575368
PITX1-OE+DMSO-2	CLU	0.0509094
PITX1-OE+DMSO-3	CLU	0.0442669
PITX1-OE+SR3335-1	CLU	0.0118646
PITX1-OE+SR3335-2	CLU	0.0150575
PITX1-OE+SR3335-3	CLU	0.0130515

## Sheet: Fig. S3c
Sample names	Target genes	Relative expression level		Sample names	Target genes	Relative expression level
control-1	KRT3	1.52284e-05		control-1	KRT3	3.01524e-05
control-2	KRT3	1.95478e-05		control-2	KRT3	1.69892e-05
control-3	KRT3	2.22448e-05		control-3	KRT3	2.25382e-05
RORA-OE-1	KRT3	0.00230277		PITX1-OE-1	KRT3	0.000830674
RORA-OE-2	KRT3	0.00288065		PITX1-OE-2	KRT3	0.000732034
RORA-OE-3	KRT3	0.00356778		PITX1-OE-3	KRT3	0.000698249
control-1	KRT12	0.000156924		control-1	KRT12	0.000255724
control-2	KRT12	0.000204248		control-2	KRT12	0.000216259
control-3	KRT12	0.000191847		control-3	KRT12	0.000151991
RORA-OE-1	KRT12	0.000417108		PITX1-OE-1	KRT12	0.000672156
RORA-OE-2	KRT12	0.000561869		PITX1-OE-2	KRT12	0.000820904
RORA-OE-3	KRT12	0.000484752		PITX1-OE-3	KRT12	0.000749149
control-1	CLU	0.000427541		control-1	CLU	0.000636291
control-2	CLU	0.00043646		control-2	CLU	0.000614556
control-3	CLU	0.000424139		control-3	CLU	0.00027717
RORA-OE-1	CLU	0.00294721		PITX1-OE-1	CLU	0.00317823
RORA-OE-2	CLU	0.00307967		PITX1-OE-2	CLU	0.00354736
RORA-OE-3	CLU	0.00281991		PITX1-OE-3	CLU	0.00269638
control-1	KRT24	0.000449686		control-1	KRT24	0.000281645
control-2	KRT24	0.000536554		control-2	KRT24	0.000285896
control-3	KRT24	0.000581864		control-3	KRT24	0.000169315
RORA-OE-1	KRT24	0.0445585		PITX1-OE-1	KRT24	0.0868493
RORA-OE-2	KRT24	0.0509357		PITX1-OE-2	KRT24	0.112059
RORA-OE-3	KRT24	0.048214		PITX1-OE-3	KRT24	0.0774092
control-1	ETS1	0.00310991		control-1	ETS1	0.00560158
control-2	ETS1	0.00457747		control-2	ETS1	0.00502058
control-3	ETS1	0.00352785		control-3	ETS1	0.00325541
RORA-OE-1	ETS1	0.00215713		PITX1-OE-1	ETS1	0.00297999
RORA-OE-2	ETS1	0.00183217		PITX1-OE-2	ETS1	0.00316047
RORA-OE-3	ETS1	0.00229857		PITX1-OE-3	ETS1	0.00269984
control-1	HMGA2	0.00177286		control-1	HMGA2	0.0322457
control-2	HMGA2	0.00189684		control-2	HMGA2	0.0286173
control-3	HMGA2	0.00182002		control-3	HMGA2	0.0176421
RORA-OE-1	HMGA2	0.000752261		PITX1-OE-1	HMGA2	0.00641533
RORA-OE-2	HMGA2	0.000752953		PITX1-OE-2	HMGA2	0.00787008
RORA-OE-3	HMGA2	0.000962673		PITX1-OE-3	HMGA2	0.00731311

## Sheet: Fig. S3d
Sample names	Target genes	Relative expression level
control-1	PITX1	0.0019977
control-2	PITX1	0.00286402
control-3	PITX1	0.00256639
shPITX1 #1-1	PITX1	0.000477085
shPITX1 #1-2	PITX1	0.000427588
shPITX1 #1-3	PITX1	0.000409514
shPITX1 #2-1	PITX1	0.000409022
shPITX1 #2-2	PITX1	0.000384972
shPITX1 #2-3	PITX1	0.000485576

## Sheet: Fig. S3e
Sample names	Target genes	Relative expression level
control-1	KRT3	0.0952261
control-2	KRT3	0.0935112
control-3	KRT3	0.0944169
shPITX1 #2-1	KRT3	0.0622062
shPITX1 #2-2	KRT3	0.0472671
shPITX1 #2-3	KRT3	0.0410638
control-1	KRT12	0.0637839
control-2	KRT12	0.0517944
control-3	KRT12	0.0503566
shPITX1 #2-1	KRT12	0.0222751
shPITX1 #2-2	KRT12	0.0167304
shPITX1 #2-3	KRT12	0.0145821
control-1	KRT24	0.216989
control-2	KRT24	0.174191
control-3	KRT24	0.177846
shPITX1 #2-1	KRT24	0.114777
shPITX1 #2-2	KRT24	0.0893814
shPITX1 #2-3	KRT24	0.0811913
DMSO-1	KRT3	2.42856e-05
DMSO-2	KRT3	1.22689e-05
DMSO-3	KRT3	2.67536e-05
SR3335-1	KRT3	6.36692e-06
SR3335-2	KRT3	3.51273e-06
SR3335-3	KRT3	4.69557e-06
DMSO-1	KRT12	0.000370519
DMSO-2	KRT12	0.000539911
DMSO-3	KRT12	0.000496556
SR3335-1	KRT12	7.61991e-05
SR3335-2	KRT12	0.000151087
SR3335-3	KRT12	6.96476e-05
DMSO-1	KRT24	0.000820567
DMSO-2	KRT24	0.000975969
DMSO-3	KRT24	0.00101345
SR3335-1	KRT24	1.51204e-05
SR3335-2	KRT24	5.68621e-05
SR3335-3	KRT24	1.49868e-05
DMSO-1	PITX1	0.00401702
DMSO-2	PITX1	0.00386045
DMSO-3	PITX1	0.00411643
SR3335-1	PITX1	0.00180424
SR3335-2	PITX1	0.00208362
SR3335-3	PITX1	0.00188181
